# Supplementary material for: Ruminal Fiber Degradation Kinetics within and among Warm-Season Annual Grasses as Affected by the Brown Midrib Mutation
Source: Animals (Basel). 2022 Sep 22;12(19):2536. doi: 10.3390/ani12192536 (PMC9558941; doi:10.3390/ani12192536)
Supplement: Supplementary file 1 [file animals-12-02536-s001.zip]

Archive with 1 entries (1 files):
- animals-1877111-supplementary.pdf
